# Supplementary material for: Goat miR-92a-3p Targets APOL6 Gene to Regulate the Differentiation of Intramuscular Precursor Adipocytes
Source: Genes (Basel). 2023 Dec 30;15(1):57. doi: 10.3390/genes15010057 (PMC10815674; doi:10.3390/genes15010057)
Supplement: Supplementary file 1 [file genes-15-00057-s001.zip]

Archive with 1 entries (1 files):
- genes-2791057-supplementary.pdf
